# Supplementary material for: Rxnat: An Open-Source R Package for XNAT-Based Repositories
Source: Front Neuroinform. 2020 Nov 9;14:572068. doi: 10.3389/fninf.2020.572068 (PMC7680896; doi:10.3389/fninf.2020.572068)
Supplement: Supplementary file 2 [file Data_Sheet_2.ZIP]

Archive with 1 entries (1 files):
- paper_code.R
